# Supplementary material for: Quantitative Evaluation of Patch Test Reactions Using a 3D Camera-Derived Features and Machine Learning: The Role of Temporal Dynamics
Source: Bioengineering (Basel). 2026 Jul 16;13(7):818. doi: 10.3390/bioengineering13070818 (PMC13404982; doi:10.3390/bioengineering13070818)
Supplement: Supplementary file 1 [file bioengineering-13-00818-s001.zip]

Archive with 11 entries (11 files):
- Table_S3_FeatureSelection_Ablation.csv
- Table_S4_SHAP_PerFold_Ranking.csv
- Table_S5_SHAP_Ranking_Comparison.csv
- Table_S6_.pdf
- Fig. S2-SHAP Comparison Importance.png
- Fig. S3-SHAP Baseline Summary.png
- Fig_S1a_DecisionCurveAnalysis.png
- Fig_S1b_DecisionCurveAnalysis_with_CI.png
- Fig_S4_SHAP_Temporal_Summary.png
- Table_S1_RandomSeed_Sensitivity.csv
- Table_S2_SOTA_Comparison.csv
