# Supplementary material for: Quantitative Evaluation of Patch Test Reactions Using a 3D Camera-Derived Features and Machine Learning: The Role of Temporal Dynamics
Source: Bioengineering (Basel). 2026 Jul 16;13(7):818. doi: 10.3390/bioengineering13070818 (PMC13404982; doi:10.3390/bioengineering13070818)
Supplement: Supplementary file 1 [file bioengineering-13-00818-s001.zip › Table_S3_FeatureSelection_Ablation.csv]

feature_set	n_features	cv_auc_mean	cv_auc_std	test_auc
All (54 features)	54	0.8691070655361333	0.01716559915847801	0.8611122793736243
Top-20 by SHAP	20	0.8644018165896128	0.012925101533836608	0.8525676073516424
Top-10 by SHAP	10	0.8761910811342828	0.020238254126051614	0.8651778329197684
