# Supplementary material for: Quantitative Evaluation of Patch Test Reactions Using a 3D Camera-Derived Features and Machine Learning: The Role of Temporal Dynamics
Source: Bioengineering (Basel). 2026 Jul 16;13(7):818. doi: 10.3390/bioengineering13070818 (PMC13404982; doi:10.3390/bioengineering13070818)
Supplement: Supplementary file 1 [file bioengineering-13-00818-s001.zip › Table_S4_SHAP_PerFold_Ranking.csv]

feature	fold_1	fold_2	fold_3	fold_4	fold_5	mean_rank	rank_std
C_a* aver	1	1	1	1	1	1.0	0.0
R_Var	2	2	2	2	2	2.0	0.0
C_a*	3	3	3	3	3	3.0	0.0
R_Aver	4	4	4	4	4	4.0	0.0
R_Max	5	5	5	5	5	5.0	0.0
C_b* aver	9	6	6	6	7	6.8	1.3038404810405297
V_Conforming area (mmΒ²)	6	9	7	11	8	8.2	1.9235384061671346
C_RHVA (%)	8	8	10	9	10	9.0	1.0
C_HVA (mmΒ²)	13	10	8	7	13	10.2	2.7748873851023217
V_Vol (mmΒ³)	10	11	11	10	14	11.2	1.6431676725154984
SMOKING_YES	17	7	15	13	6	11.6	4.878524367060187
R_Score	12	12	13	14	11	12.4	1.140175425099138
FACE_DERMATITIS	7	22	16	12	9	13.2	5.974947698515862
SMOKING_NO	16	17	9	8	18	13.6	4.722287581247038
GENDER_MALE	11	15	17	16	12	14.2	2.588435821108957
C_Variation	18	16	12	17	17	16.0	2.345207879911715
T_Max height (mm)	19	13	14	18	16	16.0	2.5495097567963922
ATOPIC_DERMATITIS	14	18	18	15	20	17.0	2.449489742783178
PATIENT_HISTORY_AD	15	14	19	19	21	17.6	2.9664793948382653
C_L*	20	23	24	20	15	20.4	3.5071355833500366
TRUNK	22	21	20	22	19	20.8	1.3038404810405297
C_b*	21	20	22	21	25	21.8	1.9235384061671343
R_Min	23	24	23	25	24	23.8	0.8366600265340756
R_Uniformity (%)	24	26	26	24	23	24.6	1.3416407864998738
LEG_DERMATITIS	25	19	21	30	29	24.8	4.816637831516918
Occupation_Risk_LOW	26	27	31	23	33	28.0	4.0
C_ITA (Β°)	28	34	29	26	28	29.0	3.0
T_Score	31	28	33	28	26	29.2	2.7748873851023212
C_L* aver	37	25	30	29	31	30.4	4.33589667773576
V_Max height (mm)	29	29	37	34	30	31.8	3.5637059362410923
T_Roughness Rq	30	36	34	27	32	31.8	3.492849839314596
OCCUPATIONAL_DERMATITIS	34	30	32	47	22	33.0	9.055385138137417
FL_Aver width (mm)	27	31	36	39	35	33.6	4.6690470119715
FL_Aver depth (mm)	32	38	28	35	38	34.2	4.266145801540309
FL_Indent index	38	32	27	36	39	34.4	4.9295030175464944
T_Roughness Ra	35	33	38	32	34	34.4	2.302172886644268
HAND_DERMATITIS	39	39	39	33	27	35.4	5.366563145999495
FAMILY_HISTORY_AD	41	35	25	37	41	35.8	6.572670690061993
FL_Max depth (mm)	33	37	40	41	37	37.6	3.1304951684997055
V_Threshold Level	36	42	42	31	40	38.2	4.711687595755898
FL_Score	40	40	35	40	36	38.2	2.4899799195977463
Fo_Max depth (mm)	42	45	46	38	44	43.0	3.1622776601683795
FL_Count	46	41	41	48	42	43.6	3.2093613071762426
Fo_Aver depth (mm)	43	44	47	42	48	44.8	2.588435821108957
Fo_Indent index	44	43	48	44	47	45.2	2.16794833886788
Fo_Aver width (mm)	47	48	43	45	46	45.8	1.9235384061671343
Fo_Len (mm)	52	46	45	43	45	46.2	3.4205262752974135
T_Filter Width	45	47	50	49	43	46.8	2.8635642126552705
FL_Len (mm)	50	49	44	50	49	48.4	2.5099800796022267
Fo_Count	49	50	49	46	50	48.8	1.6431676725154982
FL_Filter Width	48	51	53	53	51	51.2	2.04939015319192
V_Filter Width	51	52	51	52	52	51.6	0.5477225575051661
Fo_Filter Width	53	53	52	51	54	52.6	1.1401754250991378
Occupation_Risk_UNKNOWN	54	54	54	54	53	53.8	0.4472135954999579
