# Supplementary material for: Quantitative Evaluation of Patch Test Reactions Using a 3D Camera-Derived Features and Machine Learning: The Role of Temporal Dynamics
Source: Bioengineering (Basel). 2026 Jul 16;13(7):818. doi: 10.3390/bioengineering13070818 (PMC13404982; doi:10.3390/bioengineering13070818)
Supplement: Supplementary file 1 [file bioengineering-13-00818-s001.zip › Table_S5_SHAP_Ranking_Comparison.csv]

baseline_feature	baseline_mean_abs_shap	baseline_rank	temporal_feature	temporal_mean_abs_shap	temporal_rank
C_a* aver	0.07687808779538227	1	C_a* aver	0.05498789307775016	1
R_Var	0.05604806833275542	2	C_a*	0.038743546651193984	2
C_a*	0.039583616749689784	3	R_Var	0.03455132716560614	3
R_Aver	0.031316954482497	4	V_Conforming area (mmΒ²)	0.024925075284833884	4
R_Max	0.02668093740879835	5	Delta_R_Var	0.020699496274570437	5
C_b* aver	0.023716862173522636	6	Delta_R_Score	0.020386030706947705	6
FACE_DERMATITIS	0.017803109993528795	7	R_Max	0.01939144706427319	7
GENDER_MALE	0.017523316162668393	8	R_Aver	0.019141879263323704	8
PATIENT_HISTORY_AD	0.016938837370556188	9	C_b* aver	0.018778886876374294	9
V_Conforming area (mmΒ²)	0.015533230664173866	10	R_Score	0.018076984136032072	10
R_Score	0.015298008976993184	11	V_Vol (mmΒ³)	0.01687348373420442	11
C_RHVA (%)	0.014856290051862911	12	Delta_C_HVA (mmΒ²)	0.012663279266016314	12
SMOKING_NO	0.01432125185569554	13	Delta_C_RHVA (%)	0.012504635729529184	13
V_Vol (mmΒ³)	0.014138826348031708	14	Delta_C_Variation	0.012171476768867553	14
C_HVA (mmΒ²)	0.014003241719774753	15	Delta_C_L*	0.011958898026730296	15
SMOKING_YES	0.013490965367337158	16	Delta_R_Max	0.010192716039354859	16
ATOPIC_DERMATITIS	0.013105453044848402	17	C_Variation	0.010122534024736046	17
T_Max height (mm)	0.011507219911579703	18	C_RHVA (%)	0.008561914505832696	18
C_Variation	0.009226498113039912	19	Delta_R_Uniformity (%)	0.008421134951608233	19
C_L*	0.008003837250102046	20	C_b*	0.007894736719930818	20
