# Supplementary material for: Quantitative Evaluation of Patch Test Reactions Using a 3D Camera-Derived Features and Machine Learning: The Role of Temporal Dynamics
Source: Bioengineering (Basel). 2026 Jul 16;13(7):818. doi: 10.3390/bioengineering13070818 (PMC13404982; doi:10.3390/bioengineering13070818)
Supplement: Supplementary file 1 [file bioengineering-13-00818-s001.zip › Table_S1_RandomSeed_Sensitivity.csv]

seed	test_auc
42	0.8611122793736243
43	0.8877597678303146
44	0.8805029196244561
45	0.8361486486486488
46	0.8528544071217846
47	0.8466975415512467
48	0.8777613583244116
49	0.8824219001610306
50	0.8753184861643686
51	0.8667149486333523
