# Supplementary material for: Quantitative Evaluation of Patch Test Reactions Using a 3D Camera-Derived Features and Machine Learning: The Role of Temporal Dynamics
Source: Bioengineering (Basel). 2026 Jul 16;13(7):818. doi: 10.3390/bioengineering13070818 (PMC13404982; doi:10.3390/bioengineering13070818)
Supplement: Supplementary file 1 [file bioengineering-13-00818-s001.zip › Table_S2_SOTA_Comparison.csv]

model	cv_auc_mean	cv_auc_std	test_auc	sensitivity	specificity
Random Forest	0.8691070655361333	0.01716559915847801	0.8611122793736243	0.672316384180791	0.8610421836228288
Logistic Regression (baseline)	0.8162238717050212	0.013154064014972556	0.7817428607477814	0.5028248587570622	0.8746898263027295
XGBoost	0.8793284905326942	0.025432879142625073	0.8692293673157534	0.5536723163841808	0.9168734491315137
LightGBM	0.8815529247246818	0.017850990333750417	0.8764422200726192	0.6045197740112994	0.9156327543424317
DeLong RF vs XGB: AUC_RF=0.8611	AUC_XGB=0.8692	�=-0.0081	p=0.3009
DeLong RF vs LGBM: AUC_RF=0.8611	AUC_LGBM=0.8764	�=-0.0153	p=0.0470
